# Supplementary material for: Effectiveness of Mindfulness and Positive Strengthening mHealth Interventions for the Promotion of Subjective Emotional Wellbeing and Management of Self-Efficacy for Chronic Cardiac Diseases
Source: J Pers Med. 2022 Nov 25;12(12):1953. doi: 10.3390/jpm12121953 (PMC9784634; doi:10.3390/jpm12121953)
Supplement: Supplementary file 1 [file jpm-12-01953-s001.zip]

Archive with 1 entries (1 files):
- jpm-2041644-Supplementary Materials.docx
